# Supplementary material for: Machine Learning for Human Activity Recognition: State-of-the-Art Techniques and Emerging Trends
Source: J Imaging. 2025 Mar 20;11(3):91. doi: 10.3390/jimaging11030091 (PMC11943402; doi:10.3390/jimaging11030091)
Supplement: Supplementary file 1 [file jimaging-11-00091-s001.zip]

Archive with 1 entries (1 files):
- jimaging-3510816-supplementary.pdf
